# Supplementary material for: Synthetic cells with self-activating optogenetic proteins communicate with natural cells
Source: Nat Commun. 2022 Apr 28;13:2328. doi: 10.1038/s41467-022-29871-8 (PMC9050678; doi:10.1038/s41467-022-29871-8)
Supplement: Supplementary file 4 — Supplementary Data 1 [file 41467_2022_29871_MOESM4_ESM.xlsx]

## Sheet: גיליון1
	Supplementary Data 1. Protein and promoter sequences.
	Name	Sequence
	Renilla Luciferase	ATGGCTTCCAAGGTGTACGACCCCGAGCAACGCAAACGCATGATCACTGGGCCTCAGTGGTGGGCTCGCTGCAAGCAAATGAACGTGCTGGACTCCTTCATCAACTACTATGATTCCGAGAAGCACGCCGAGAACGCCGTGATTTTTCTGCATGGTAACGCTGCCTCCAGCTACCTGTGGAGGCACGTCGTGCCTCACATCGAGCCCGTGGCTAGATGCATCATCCCTGATCTGATCGGAATGGGTAAGTCCGGCAAGAGCGGGAATGGCTCATATCGCCTCCTGGATCACTACAAGTACCTCACCGCTTGGTTCGAGCTGCTGAACCTTCCAAAGAAAATCATCTTTGTGGGCCACGACTGGGGGGCTTGTCTGGCCTTTCACTACTCCTACGAGCAC…
	Gluc	ATGAAACCAACAGAAAATAACGAAGATTTTAACATCGTCGCGGTAGCCTCAAATTTTGCAACCACCGACTTAGACGCGGATCGTGGGAAATTACCAGGTAAGAAATTGCCGTTGGAAGTACTTAAAGAACTGGAAGCCAACGCACGCAAGGCTGGATGCACTCGTGGGTGTTTGATCTGTCTGTCGCATATTAAGTGTACGCCAAAGATGAAAAAGTTCATCCCAGGGCGTTGTCATACTTACGAAGGAGACAAAGAGTCAGCACAGGGCGGAATCGGGGAAGCTATCGTAGATATCCCTGAGATCCCAGGCTTCAAAGACTTGGAACCGCTGGAACAGTTTATTGCTCAAGTTGACTTGTGCGTCGACTGTACGACTGGGTGCCTTAAAGGGCTGGCG…
	EL222-his	ATGGGTATGTTGGATATGGGACAAGATCGGCCGATCGATGGAAGTGGGGCACCCGGGGCAGACGACACACGCGTTGAGGTGCAACCGCCGGCGCAGTGGGTCCTCGACCTGATCGAGGCCAGCCCGATCGCATCGGTCGTGTCCGATCCGCGTCTCGCCGACAATCCGCTGATCGCCATCAACCAGGCCTTCACCGACCTGACCGGCTATTCCGAAGAAGAATGCGTCGGCCGCAATTGCCGATTCCTGGCAGGTTCCGGCACCGAGCCGTGGCTGACCGACAAGATCCGCCAAGGCGTGCGCGAGCACAAGCCGGTGCTGGTCGAGATCCTGAACTACAAGAAGGACGGCACGCCGTTCCGCAATGCCGTGCTCGTTGCACCGATCTACGATGACGAC…
	his-iLID	ATGAGAGGATCGCATCACCATCACCATCACGGATCCGGGGAGTTTCTGGCAACCACACTGGAACGGATCGAGAAAAATTTCGTGATTACTGATCCGAGACTGCCTGACAACCCAATCATTTTTGCGAGCGATTCCTTCCTGCAGCTGACAGAATATTCTCGGGAAGAGATCCTGGGGCGCAATTGCCGTTTTCTGCAGGGACCCGAGACAGACCGTGCCACTGTTCGGAAAATCAGAGATGCTATTGACAACCAGACTGAAGTGACCGTTCAGCTGATCAATTATACCAAGAGCGGCAAGAAGTTCTGGAACGTGTTCCACCTGCAGCCGATGCGCGATTATAAGGGCGACGTCCAGTACTTCATTGGCGTGCAGCTGGATGGCACCGAACGTCTTCAT…
	his-MBP-RFP-sspB-Nano	ATGAGAGGATCGCATCACCATCACCATCACGGATCTAAAATCGAAGAAGGTAAACTGGTAATCTGGATTAACGGCGATAAAGGCTATAACGGTCTCGCTGAAGTCGGTAAGAAATTCGAGAAAGATACCGGAATTAAAGTCACCGTTGAGCATCCGGATAAACTGGAAGAGAAATTCCCACAGGTTGCGGCAACTGGCGATGGCCCTGACATTATCTTCTGGGCACACGACCGCTTTGGTGGCTACGCTCAATCTGGCCTGTTGGCTGAAATCACCCCGGACAAAGCGTTCCAGGACAAGCTGTATCCGTTTACCTGGGATGCCGTACGTTACAACGGCAAGCTGATTGCTTACCCGATCGCTGTTGAAGCGTTATCGCTGATTTATAACAAAGACCTG…
		GAGTTCATGCGTTTCAAAGTTCGTATGGAAGGTTCCGTTAACGGTCACGAGTTCGAAATCGAAGGTGAAGGTGAAGGTCGTCCGTACGAAGGTACCCAGACCGCTAAACTGAAAGTTACCAAAGGTGGTCCGCTGCCGTTCGCTTGGGACATCCTGTCCCCGCAGTTCCAGTACGGTTCCAAAGCTTACGTTAAACACCCGGCTGACATCCCGGACTACCTGAAACTGTCCTTCCCGGAAGGTTTCAAATGGGAACGTGTTATGAACTTCGAAGACGGTGGTGTTGTTACCGTTACCCAGGACTCCTCCCTGCAAGACGGTGAGTTCATCTACAAAGTTAAACTGCGTGGTACCAACTTCCCGTCCGACGGTCCGGTTATGCAGAAAAAAACCATGGGT…
	DsbC-his	ATGGCTAGCATGACTGGTGGACAGCAAATGGGTCGGATCATCACAAGTTTGTACAAAAAAGTTGTGGACGACGCGGCAATTCAACAAACGTTAGCCAAAATGGGCATCAAAAGCAGCGATATTCAGCCCGCGCCTGTAGCTGGCATGAAGACAGTTCTGACTAACAGCGGCGTGTTGTACATCACCGATGATGGTAAACATATCATTCAGGGGCCAATGTATGACGTTAGTGGCACGGCTCCGGTCAATGTCACCAATAAGATGCTGTTAAAGCAGTTGAATGCGCTTGAAAAAGAGATGATCGTTTATAAAGCGCCGCAGGAAAAACACGTCATCACCGTGTTTACTGATATTACCTGTGGTTACTGCCACAAACTGCATGAGCAAATGGCAGACTAC…
	his-Gluc-iLID	ATGCATCACCATCACCATCACAAACCAACAGAAAATAACGAAGATTTTAACATCGTCGCGGTAGCCTCAAATTTTGCAACCACCGACTTAGACGCGGATCGTGGGAAATTACCAGGTAAGAAATTGCCGTTGGAAGTACTTAAAGAACTGGAAGCCAACGCACGCAAGGCTGGATGCACTCGTGGGTGTTTGATCTGTCTGTCGCATATTAAGTGTACGCCAAAGATGAAAAAGTTCATCCCAGGGCGTTGTCATACTTACGAAGGAGACAAAGAGTCAGCACAGGGCGGAATCGGGGAAGCTATCGTAGATATCCCTGAGATCCCAGGCTTCAAAGACTTGGAACCGCTGGAACAGTTTATTGCTCAAGTTGACTTGTGCGTCGACTGTACGACTGGG…
	Gluc-EL222-his	ATGAAACCAACAGAAAATAACGAAGATTTTAACATCGTCGCGGTAGCCTCAAATTTTGCAACCACCGACTTAGACGCGGATCGTGGGAAATTACCAGGTAAGAAATTGCCGTTGGAAGTACTTAAAGAACTGGAAGCCAACGCACGCAAGGCTGGATGCACTCGTGGGTGTTTGATCTGTCTGTCGCATATTAAGTGTACGCCAAAGATGAAAAAGTTCATCCCAGGGCGTTGTCATACTTACGAAGGAGACAAAGAGTCAGCACAGGGCGGAATCGGGGAAGCTATCGTAGATATCCCTGAGATCCCAGGCTTCAAAGACTTGGAACCGCTGGAACAGTTTATTGCTCAAGTTGACTTGTGCGTCGACTGTACGACTGGGTGCCTTAAAGGGCTGGCG…
	mRFP1	ATGGCGAGTAGCGAAGACGTTATCAAAGAGTTCATGCGTTTCAAAGTTCGTATGGAAGGTTCCGTTAACGGTCACGAGTTCGAAATCGAAGGTGAAGGTGAAGGTCGTCCGTACGAAGGTACCCAGACCGCTAAACTGAAAGTTACCAAAGGTGGTCCGCTGCCGTTCGCTTGGGACATCCTGTCCCCGCAGTTCCAGTACGGTTCCAAAGCTTACGTTAAACACCCGGCTGACATCCCGGACTACCTGAAACTGTCCTTCCCGGAAGGTTTCAAATGGGAACGTGTTATGAACTTCGAAGACGGTGGTGTTGTTACCGTTACCCAGGACTCCTCCCTGCAAGACGGTGAGTTCATCTACAAAGTTAAACTGCGTGGTACCAACTTCCCGTCCGACGGT…
	pBLind promoter	GGTAGCCTTTAGTCCATGTTAGCGAAGAAAATGGTTTGTTATAGTCGAATAAA
	UV exposed oligo	GGCGCAATCACGAATGAATAACGGTTTGGTTGATGCGAGTGATTTTGATGACGAGCGTAATGGCTGGCCTGTTGAACAAGTCTGGAAAGAAATGCATAAACTTTTGCCATTCTCACCGGATTCAGTCGTCACTCATGGTGATTTCTCACTTGATAACCTTATTTTTGACGAGGGGAAATTAATAGGTTGTATTGATGTTGGACGAGTCGGAATCGCAGACCGATACCAGGATCTTGCCATCCTATGGAACTGCCTCGGTGAGTTTTCTCCTTCATTACAGAAACGGCTTTTTCAAAAATATGGTATTGATAATCCTGATATGAATAAATTGCAGTTTCATTTGATGCTCGATGAGTTTTTCTAAGAATTAATTCATGAGCGGATACATATTTGAATGTA…
