# Supplementary material for: Synthetic cells with self-activating optogenetic proteins communicate with natural cells
Source: Nat Commun. 2022 Apr 28;13:2328. doi: 10.1038/s41467-022-29871-8 (PMC9050678; doi:10.1038/s41467-022-29871-8)
Supplement: Supplementary file 8 — Source Data [file 41467_2022_29871_MOESM8_ESM.zip]

Archive with 3 entries (3 files):
- Source Data fig 1.pdf
- Source Data fig 2.pdf
- Source Data.xlsx
