# Supplementary material for: Synthetic cells with self-activating optogenetic proteins communicate with natural cells
Source: Nat Commun. 2022 Apr 28;13:2328. doi: 10.1038/s41467-022-29871-8 (PMC9050678; doi:10.1038/s41467-022-29871-8)
Supplement: Supplementary file 8 — Source Data [file 41467_2022_29871_MOESM8_ESM.zip › Source Data.xlsx]

## Sheet: fig. 1b
	fig. 1b
			Lipid type
			DOPC 18:1	POPC 16:0 18:1	DMPC 14:0	DPPC 16:0	HSPC 18:0
	absorbance at 480 nm	sample 1	0.0762	0.04965	0.0535	0.09735	0.1072
		sample 2	0.0826	0.06355	0.0595	0.103933	0.14855
		sample 3	0.07834	0.047533	0.050133	0.0846	0.149867

## Sheet: fig. 1c
	fig. 1c
		Volume [%]
		sample 1					sample 2					sample 3
	size [um]	measurement 1	measurement 2	measurement 3	measurement 4	measurement 5	measurement 1	measurement 2	measurement 3	measurement 4	measurement 5	measurement 1	measurement 2	measurement 3	measurement 4	measurement 5
	0.01	0	0	0	0	0	0	0	0	0	0	0	0	0	0	0
	0.011362	0	0	0	0	0	0	0	0	0	0	0	0	0	0	0
	0.012909	0	0	0	0	0	0	0	0	0	0	0	0	0	0	0
	0.014666	0	0	0	0	0	0	0	0	0	0	0	0	0	0	0
	0.016663	0	0	0	0	0	0	0	0	0	0	0	0	0	0	0
	0.018932	0	0	0	0	0	0	0	0	0	0	0	0	0	0	0
	0.02151	0	0	0	0	0	0	0	0	0	0	0	0	0	0	0
	0.024439	0	0	0	0	0	0	0	0	0	0	0	0	0	0	0
	0.027767	0	0	0	0	0	0	0	0	0	0	0	0	0	0	0
	0.031548	0	0	0	0	0	0	0	0	0	0	0	0	0	0	0
	0.035843	0	0	0	0	0	0	0	0	0	0	0	0	0	0	0
	0.040724	0	0	0	0	0	0	0	0	0	0	0	0	0	0	0
	0.046269	0	0	0	0	0	0	0	0	0	0	0	0	0	0	0
	0.052569	0	0	0	0	0	0	0	0	0	0	0	0	0	0	0
	0.059727	0	0	0	0	0	0	0	0	0	0	0	0	0	0	0
	0.067859	0	0	0	0	0	0	0	0	0	0	0	0	0	0	0
	0.077099	0	0	0	0	0	0	0	0	0	0	0	0	0	0	0
	0.087597	0	0	0	0	0	0	0	0	0	0	0	0	0	0	0
	0.099525	0	0	0	0	0	0	0	0	0	0	0	0	0	0	0
	0.113077	0	0	0	0	0	0	0	0	0	0	0	0	0	0	0
	0.128474	0	0	0	0	0	0	0	0	0	0	0	0	0	0	0
	0.145967	0	0	0	0	0	0	0	0	0	0	0	0	0	0	0
	0.165842	0	0	0	0	0	0	0	0	0	0	0	0	0	0	0
	0.188424	0	0	0	0	0	0	0	0	0	0	0	0	0	0	0
	0.21408	0	0	0	0	0	0	0	0	0	0	0	0	0	0	0
	0.24323	0	0	0	0	0	0	0	0	0	0	0	0	0	0	0
	0.276349	0	0	0	0	0	0	0	0	0	0	0	0	0	0	0
	0.313977	0	0	0	0	0	0	0	0	0	0	0	0	0	0	0
	0.35673	0	0	0	0	0	0	0	0	0	0	0	0	0	0	0
	0.405303	0	0	0	0	0	0	0	0	0	0	0	0	0	0	0
	0.46049	0	0	0	0	0	0	0	0	0	0	0	0	0	0	0
	0.523192	0	0	0	0	0	0	0	0	0	0	0	0	0	0	0
	0.594431	0	0	0	0	0	0	0	0	0	0	0	0	0	0	0
	0.675371	0	0	0	0	0	0	0	0	0	0	0	0	0	0	0
	0.767332	0	0	0	0	0	0	0	0	0	0	0	0	0	0	0
	0.871814	0	0	0	0	0	0	0	0	0	0	0	0	0	0	0
	0.990523	0	0	0	0	0	0	0	0	0	0	0	0	0	0	0
	1.1254	0	0	0	0	0	0	0	0	0	0	0.0022	0.002279	0.002324	0.002371	0.002402
	1.27863	0.000767	0.000763	0.000747	0.000758	0.000764	0.00086	0.000869	0.000891	0.000899	0.00091	0.170021	0.175951	0.179344	0.18289	0.185218
	1.45274	0.065253	0.065409	0.064484	0.065746	0.066314	0.070975	0.071732	0.073644	0.074276	0.075292	0.360293	0.370504	0.376017	0.382192	0.385686
	1.65054	0.104716	0.106848	0.106703	0.109936	0.11105	0.10608	0.107224	0.11062	0.111422	0.113257	0.495814	0.509132	0.515682	0.523967	0.527954
	1.87529	0.120236	0.125216	0.126767	0.132354	0.134022	0.108275	0.109257	0.113804	0.114411	0.116735	0.543399	0.558352	0.564898	0.574486	0.578461
	2.13063	0.136846	0.146056	0.151184	0.160572	0.163084	0.106132	0.107809	0.114528	0.115358	0.118689	0.564798	0.580768	0.587353	0.597578	0.601675
	2.42075	0.213973	0.230345	0.242854	0.259955	0.264195	0.166328	0.172363	0.185055	0.188044	0.194733	0.693945	0.712035	0.720471	0.731228	0.736511
	2.75036	0.40246	0.430073	0.455011	0.485676	0.49301	0.346827	0.363375	0.388056	0.396567	0.410476	1.03954	1.06227	1.07568	1.08742	1.09564
	3.12486	0.695392	0.737187	0.778461	0.827463	0.839103	0.643562	0.676631	0.718621	0.736084	0.760684	1.5909	1.62087	1.64229	1.65561	1.66847
	3.55035	1.01858	1.07394	1.13192	1.19969	1.21594	0.978229	1.03057	1.09135	1.11957	1.15584	2.20925	2.24797	2.27877	2.29421	2.31252
	4.03378	1.28881	1.35352	1.42498	1.50736	1.52753	1.26248	1.33306	1.40987	1.44869	1.49484	2.74064	2.78834	2.82798	2.84596	2.86949
	4.58303	1.48038	1.54933	1.62966	1.72097	1.74402	1.4723	1.55864	1.64703	1.69554	1.74883	3.13652	3.1928	3.23976	3.26079	3.28864
	5.20707	1.62069	1.6903	1.77541	1.87135	1.89645	1.6444	1.7447	1.84097	1.89851	1.95691	3.44478	3.50907	3.56167	3.58635	3.61739
	5.91608	1.73514	1.80323	1.88955	1.98728	2.01366	1.81524	1.928	2.0292	2.09511	2.15728	3.70816	3.77937	3.83577	3.86449	3.89734
	6.72163	1.84002	1.90545	1.9897	2.08741	2.11429	2.0124	2.13577	2.23944	2.31259	2.37762	3.95012	4.02629	4.08424	4.11701	4.14993
	7.63687	1.9599	2.02276	2.10235	2.19986	2.22644	2.27368	2.40554	2.51014	2.58886	2.65654	4.20361	4.28172	4.33871	4.37486	4.40591
	8.67673	2.11592	2.17713	2.25031	2.34875	2.37418	2.63158	2.76922	2.87414	2.95586	3.02656	4.49322	4.56924	4.62257	4.66069	4.6879
	9.85818	2.3199	2.38045	2.4464	2.54758	2.57091	3.10413	3.24382	3.34906	3.43001	3.50432	4.82381	4.89276	4.93961	4.97755	4.99906
	11.2005	2.57622	2.63637	2.69543	2.80121	2.82132	3.6929	3.82969	3.93566	4.01066	4.08907	5.18307	5.23931	5.27696	5.31189	5.32624
	12.7256	2.88087	2.93948	2.99327	3.10473	3.12034	4.37814	4.50588	4.6131	4.67563	4.75811	5.54048	5.5782	5.60425	5.63284	5.63927
	14.4583	3.22419	3.27828	3.32976	3.44654	3.45622	5.11837	5.22999	5.33881	5.38156	5.46721	5.85188	5.86569	5.87831	5.89706	5.89576
	16.4271	3.59361	3.63841	3.69165	3.81142	3.81363	5.85175	5.93988	6.05025	6.06597	6.15273	6.06601	6.05188	6.04999	6.05563	6.04787
	18.6638	3.97756	4.00721	4.06685	4.18504	4.17826	6.50404	6.56167	6.67306	6.65576	6.74031	6.13521	6.09139	6.07473	6.06471	6.0527
	21.2051	4.36702	4.37581	4.4461	4.55606	4.539	6.99828	7.01946	7.13073	7.07708	7.15481	6.02432	5.95215	5.92122	5.89427	5.8806
	24.0925	4.75457	4.73828	4.82198	4.91528	4.88717	7.26606	7.24645	7.35562	7.26619	7.33126	5.71756	5.62189	5.57789	5.53455	5.52124
	27.373	5.13098	5.08804	5.18531	5.25227	5.21324	7.25937	7.19658	7.30044	7.18062	7.22603	5.22227	5.11125	5.05599	4.99899	4.98655
	31.1002	5.48021	5.41218	5.51971	5.55014	5.50165	6.95983	6.85363	6.94702	6.80727	6.82519	4.56816	4.45227	4.38814	4.3225	4.30922
	35.3349	5.77559	5.68678	5.79729	5.78166	5.72673	6.3843	6.23674	6.31193	6.16699	6.14935	3.80406	3.69431	3.62425	3.55694	3.53906
	40.1462	5.97814	5.87444	5.97667	5.90773	5.85082	5.5832	5.3988	5.44532	5.31222	5.25189	2.98997	2.89579	2.82333	2.76225	2.73541
	45.6126	6.03988	5.92747	6.00658	5.88137	5.82777	4.63286	4.41915	4.42447	4.31939	4.21222	2.18821	2.11554	2.04447	1.99683	1.95834
	51.8234	5.91349	5.79796	5.83667	5.65845	5.61336	3.6239	3.39206	3.34408	3.27859	3.12581	1.45705	1.40744	1.34292	1.31314	1.26463
	58.8798	5.56686	5.45339	5.43425	5.21341	5.18109	2.64909	2.4143	2.30463	2.28236	2.0951	0.844697	0.815677	0.760523	0.748774	0.697221
	66.897	4.99726	4.89148	4.8005	4.55385	4.537	1.79098	1.57155	1.40305	1.41771	1.21374	0.235456	0.226937	0.181046	0.186998	0.133719
	76.006	4.23814	4.14687	3.97819	3.72636	3.72584	1.10895	0.923773	0.706679	0.743352	0.336822	0.000576	0.000554	0.002849	0.002979	0.001969
	86.3552	3.35618	3.28693	3.04719	2.81082	2.82553	0.628664	0.493474	0.018742	0.076054	0.000832	0	0	0	0	0
	98.1136	2.43858	2.39738	2.10963	1.90624	1.93259	0.337673	0.261401	0	0.00079	0	0	0	0	0	0
	111.473	1.5806	1.56862	1.26737	1.10876	1.1406	0.191466	0.17436	0	0	0	0	0	0	0	0
	126.651	0.861173	0.872515	0.427612	0.31511	0.351782	0.1301	0.164162	0	0	0	0	0	0	0	0
	143.897	0.147662	0.181174	0.001484	0.000865	0.001092	0.099421	0.168306	0	0	0	0	0	0	0	0
	163.49	0.002219	0.002921	0	0	0	0.066014	0.14655	0	0	0	0	0	0	0	0
	185.751	0	0	0	0	0	0.001163	0.091758	0	0	0	0	0	0	0	0
	211.044	0	0	0	0	0	0	0.001835	0	0	0	0	0	0	0	0
	239.78	0	0	0	0	0	0	0	0	0	0	0	0	0	0	0
	272.43	0	0	0	0	0	0	0	0	0	0	0	0	0	0	0
	309.525	0	0	0	0	0	0	0	0	0	0	0	0	0	0	0
	351.67	0	0	0	0	0	0	0	0	0	0	0	0	0	0	0
	399.555	0	0	0	0	0	0	0	0	0	0	0	0	0	0	0
	453.96	0	0	0	0	0	0	0	0	0	0	0	0	0	0	0
	515.772	0	0	0	0	0	0	0	0	0	0	0	0	0	0	0
	586.001	0	0	0	0	0	0	0	0	0	0	0	0	0	0	0
	665.793	0	0	0	0	0	0	0	0	0	0	0	0	0	0	0
	756.449	0	0	0	0	0	0	0	0	0	0	0	0	0	0	0
	859.45	0	0	0	0	0	0	0	0	0	0	0	0	0	0	0
	976.475	0	0	0	0	0	0	0	0	0	0	0	0	0	0	0
	1109.43	0	0	0	0	0	0	0	0	0	0	0	0	0	0	0
	1260.5	0	0	0	0	0	0	0	0	0	0	0	0	0	0	0
	1432.13	0	0	0	0	0	0	0	0	0	0	0	0	0	0	0
	1627.14	0	0	0	0	0	0	0	0	0	0	0	0	0	0	0
	1848.69	0	0	0	0	0	0	0	0	0	0	0	0	0	0	0
	2100.42	0	0	0	0	0	0	0	0	0	0	0	0	0	0	0
	2386.41	0	0	0	0	0	0	0	0	0	0	0	0	0	0	0
	2711.36	0	0	0	0	0	0	0	0	0	0	0	0	0	0	0
	3080.54	1.42e-14	0	0	0	0	0	0	0	0	0	1.42e-14	0	1.42e-14	0	7.11e-14

## Sheet: fig. 1e
	fig. 1e
	GFP Fluorescence Intensity	Normalized Frequency
		SCs without DNA	SC with GFP DNA
	1	0.003448	0
	1.19026	0	0
	1.41672	0	0
	1.68627	0	0
	2.0071	0.003448	0
	2.38898	0	0
	2.84351	0	0
	3.38452	0.003448	0
	4.02847	0	0
	4.79493	0	0
	5.70722	0	0
	6.79309	0.003448	0
	8.08556	0	0
	9.62393	0.003448	0
	11.455	0.010345	0
	13.6344	0.010345	0
	16.2286	0.006897	0
	19.3162	0.024138	0
	22.9914	0.02069	0
	27.3658	0.013793	0
	32.5724	0.013793	0
	38.7697	0.02069	0
	46.1461	0.027586	0
	54.9259	0.027586	0
	65.3762	0.044828	0
	77.8148	0.072414	0
	92.62	0.048276	0
	110.242	0.082759	0
	131.217	0.062069	0
	156.182	0.068966	0
	185.898	0.072414	0
	221.267	0.07931	0
	263.366	0.041379	0
	313.475	0.031034	0
	373.117	0.048276	0
	444.107	0.034483	0
	528.603	0.041379	0
	629.176	0.02069	0
	748.884	0.027586	0
	891.368	0.013793	0.009772
	1060.96	0.013793	0.026059
	1262.82	0	0.032573
	1503.09	0.003448	0.061889
	1789.07	0	0.039088
	2129.46	0	0.084691
	2534.62	0	0.061889
	3016.86	0	0.084691
	3590.85	0	0.074919
	4274.05	0	0.055375
	5087.24	0	0.042345
	6055.15	0	0.081433
	7207.21	0	0.029316
	8578.47	0	0.045603
	10210.6	0	0.035831
	12153.3	0	0.029316
	14465.6	0	0.035831
	17217.9	0	0.022801
	20493.8	0	0.026059
	24393	0	0.022801
	29034	0	0.016287
	34558.1	0	0.009772
	41133.2	0	0.006515
	48959.2	0	0
	58274.3	0	0
	69361.7	0	0.006515
	82558.5	0	0
	98266.3	0	0
	116963	0	0.003257

## Sheet: fig. 2a
	fig. 2a
			Renilla Luciferase	Gaussia Luciferase Original Lysate (Reducing Conditions)
	Light intensity [RLU]	sample 1	56366490	32197
		sample 2	35997738	10428.5
		sample 3	62926348	12561.5

## Sheet: fig. 2b
	fig. 2b
			No DNA	Renilla Luciferase	Gaussia Luciferase Modified Lysate (Oxidizing Conditions)
	Normalized Light intensity [RLU]	sample 1	336	2770352	465000000
		sample 2	441	4317566	474000000
		sample 3	301	2033336	487000000

## Sheet: fig. 2e
	fig. 2e
			Light Intensity [RLU]
		Time [min]	sample 1	sample 2	sample 3
		0	1797	52667	442289
		15	83779592	116956944	163054320
		30	258513696	249735120	329353952
		45	323884192	387392448	380400800
		60	403994112	440735072	406270016
		75	402714560	443638720	436374880
		90	449634464	424242720	440873632
		120	203216608	332111904	387607808

## Sheet: fig. 2f
	fig. 2f		Light intensity [RLU]
			No DNA						Gaussia Luciferase
		Time [min]	sample 1		sample 2		sample 3		sample 1		sample 2		sample 3
		0	1160	2871	1025	2512	732	1670	50682684	57704700	61567876	38176408	45828680	54007872
		0.5	960	2589	897	2186	618	1491	38011740	44121652	46255652	27654268	33878280	40005196
		1	948	2286	820	2023	664	1308	30719890	35464672	36767760	21852572	26921158	31635252
		1.5	882	2180	819	1814	587	1282	25483644	29369056	29923966	18183526	22060988	25733372
		2	836	2092	721	1778	622	1233	21640788	24616558	24915000	15468909	18653512	21497190
		2.5	805	2079	773	1679	613	1137	18525284	21018782	21039196	13522301	16031753	18383972
		3	803	1928	737	1581	593	1198	16220846	18028192	17977480	11920511	14009628	15983464
		3.5	780	1833	751	1591	524	1051	14313590	15828154	15603186	10601964	12310042	13973439
		4	684	1691	756	1521	577	1121	12718704	14000566	13583511	9559507	11086585	12273282
		4.5	722	1680	688	1539	528	1064	11410931	12356665	11937455	8713924	9930658	11004790
		5	707	1711	663	1443	516	1049	10242133	11035352	10674436	7913673	9033168	9912529
		5.5	677	1593	712	1405	536	1059	9292688	9951540	9557664	7279323	8282592	8948963
		6	668	1544	658	1352	496	1044	8418748	8961906	8616467	6740309	7543312	8105947
		6.5	648	1516	655	1297	547	960	7720732	8240363	7766086	6245115	6893145	7424687
		7	613	1494	619	1319	511	1017	7077718	7431324	7067135	5839911	6364495	6818330
		7.5	581	1441	647	1259	548	932	6502452	6841631	6492049	5813931	5924391	6251202
		8	603	1387	630	1229	525	913	6051165	6272196	5909127	5401441	5511830	5768028
		8.5	580	1357	626	1204	511	865	5576530	5791369	5456227	5042825	5492805	5767407
		9	606	1323	575	1221	472	915	5601903	5771746	5413512	4704551	5092740	5333480
		9.5	600	1294	565	1136	521	874	5178112	5298449	4968798	4406806	4731281	4936654
		10	576	1255	598	1145	487	865	4808746	4890422	4582197	4137693	4414596	4591152
		10.5	520	1243	572	1149	504	853	4489188	4537460	4246809	3889664	4128793	4271814
		11	534	1234	589	1134	501	890	4195652	4213055	3945198	3669899	3866774	3990952
		11.5	579	1197	568	1066	468	885	3935890	3934744	3674883	3462439	3625758	3742480
		12			571	1109	481	821				3277073	3412816	3509522
		12.5	523	1137	516	996	433	810	3691805	3679802	3430809	3104529	3214896	3290831
		13	535	1149	573	995	490	788	3275992	3234034	3008740	2944244	3036738	3103770
		13.5	516	1108	560	999	456	736	3094124	3038476	2817885	2799413	2868836	2930636
		14	473	1060	479	1064	435	752	2920266	2863854	2657061	2660770	2716680	2762215
		14.5	532	1047	501	937	413	708	2761467	2703377	2505056	2535342	2570182	2614031
		15	521	1085	539	922	404	734	2619344	2555034	2363944	2414562	2439787	2476431

## Sheet: fig. 2g
	fig. 2g
				Normalized Light intensity [RLU]
			Synthetic Cell Conc. [cells⋅10^5/ml]	sample 1		sample 2		sample 3
			0.84	1.28574	1.34924	1.51307	1.31545	1.45584	1.61993
			1.68	2.02648	1.93093	2.10319	2.06734	1.83457	2.07823
			4.2	2.33784	2.40273	2.51467	2.44667	2.54305	2.51099
			8.4	1.79179	1.67206	1.95103	1.79732	1.89367	1.85782
			16.8	0.966221	1.08973	1.0808	1.03378	0.910274	0.919199

## Sheet: fig. 2h
	fig. 2h
			Coelenterazine Conc. [μM]
			200	100	50	20	10
	Light intensity [RLU]	sample 1	360988272	588777680	606325824	276006168	168566548
		sample 2	341000000	373000000	374000000	286000000	186000000
		sample 3	345000000	385000000	350000000	211000000	194000000

## Sheet: fig. 2i
	fig. 2i			Normalized Light intensity [RLU]
				No DNA						Gaussia Luciferase
			Time [min]	sample 1		sample 2		sample 3		sample 1		sample 2		sample 3
			0	1171	1228	1674	1839	1970	2101	140819920	136479408	129952632	134753568	142162624	134933840
			1	1159	1282	1537	1655	1806	1931	80400520	80588960	81753840	84424936	88511272	82971816
			2	1128	1156	1544	1575	1717	1743	53436692	55204644	58129192	59742308	62122468	58234056
			3	1077	1213	1426	1628	1611	1697	38581976	40489496	43293988	44589480	46115848	43306832
			4	1022	1074	1449	1504	1543	1633	29373496	31130790	33463016	34657636	35520000	33507894
			5	1058	1089	1362	1455	1575	1657	23351500	24772172	26528308	27638940	28168432	26769496
			6	2525	2490	3434	3292	3604	3630	162000000	168000000	151000000	158000000	168000000	174000000
			7	2388	2521	3223	3175	3548	3527	105000000	108000000	102000000	107000000	112000000	115000000
			8	2278	2290	3123	3084	3523	3467	76075968	77872408	76326288	79195800	83025008	84503160
			9	2265	2322	2996	3114	3328	3374	58306272	59501160	59836140	61644376	64471936	65090176
			10	2277	2226	3027	3090	3218	3257	46541496	47313160	48279244	49659448	51717740	51677152
			11	2251	2210	2985	3019	3157	3247	38136620	38779712	39933896	40848904	42388980	42244064

[truncated: 19 more sheets: fig. 3c, fig. 3d, fig. 3e, fig. 4b, fig. 4c, fig. 4d, fig. 4f, fig. 5c, fig. S1, fig. S2, fig. S4 a, fig. S4 b, fig. S5, fig. S7, fig. S8, fig. S9, fig. S12, fig. S14, fig. S16]
